# Supplementary material for: Genetic Diversity, Population Structure, and Linkage Disequilibrium in a Spanish Common Bean Diversity Panel Revealed through Genotyping-by-Sequencing
Source: Genes (Basel). 2018 Oct 23;9(11):518. doi: 10.3390/genes9110518 (PMC6266623; doi:10.3390/genes9110518)
Supplement: Supplementary file 1 [file genes-09-00518-s001.zip]

Archive with 10 entries (10 files):
- Table_S4_R2.docx
- Table_S5_R2.xlsx
- Table_S6_R2.docx
- Fig_S1_R2.docx
- Fig_S2_R2.docx
- Fig_S3_R2.docx
- Fig_S4_R2.docx
- Table_S1_R2.docx
- Table_S2_R2.docx
- Table_S3_R2.docx
