# Supplementary material for: Genetic Diversity, Population Structure, and Linkage Disequilibrium in a Spanish Common Bean Diversity Panel Revealed through Genotyping-by-Sequencing
Source: Genes (Basel). 2018 Oct 23;9(11):518. doi: 10.3390/genes9110518 (PMC6266623; doi:10.3390/genes9110518)
Supplement: Supplementary file 1 [file genes-09-00518-s001.zip › Table_S5_R2.xlsx]

## Sheet: Hoja1
Table S5. Genes annotated in the Regions of 100-kb surrounding each one of the most influent SNPs
	region	number of genes	Annotated genes	Candidate domestication genes of Mesomaerican or Andean origin (Schmutz et al. 2014)
1	region I (Pv01: 5933703..6297061)	1	PHAVU_001G052300g	-
2	region I (Pv01: 5933703..6297061)	2	PHAVU_001G052400g	-
3	region I (Pv01: 5933703..6297061)	3	PHAVU_001G052500g	-
4	region I (Pv01: 5933703..6297061)	4	PHAVU_001G052600g	-
5	region I (Pv01: 5933703..6297061)	5	PHAVU_001G052700g	-
6	region I (Pv01: 5933703..6297061)	6	PHAVU_001G052800g	-
7	region I (Pv01: 5933703..6297061)	7	PHAVU_001G052900g	-
8	region I (Pv01: 5933703..6297061)	8	PHAVU_001G053000g	-
9	region I (Pv01: 5933703..6297061)	9	PHAVU_001G053100g	-
10	region I (Pv01: 5933703..6297061)	10	PHAVU_001G053200g	-
11	region I (Pv01: 5933703..6297061)	11	PHAVU_001G053300g	-
12	region I (Pv01: 5933703..6297061)	12	PHAVU_001G053400g	-
13	region I (Pv01: 5933703..6297061)	13	PHAVU_001G053500g	-
14	region I (Pv01: 5933703..6297061)	14	PHAVU_001G053600g	-
15	region I (Pv01: 5933703..6297061)	15	PHAVU_001G053700g	-
16	region I (Pv01: 5933703..6297061)	16	PHAVU_001G053800g	-
17	region I (Pv01: 5933703..6297061)	17	PHAVU_001G0539000g	-
18	region I (Pv01: 5933703..6297061)	18	PHAVU_001G0539001g	-
19	region I (Pv01: 5933703..6297061)	19	PHAVU_001G054000g	Mesoamerican
20	region I (Pv01: 5933703..6297061)	20	PHAVU_001G054100g	-
21	region I (Pv01: 5933703..6297061)	21	PHAVU_001G054200g	-
22	region I (Pv01: 5933703..6297061)	22	PHAVU_001G054300g	-
23	region I (Pv01: 5933703..6297061)	23	PHAVU_001G054400g	-
24	region I (Pv01: 5933703..6297061)	24	PHAVU_001G054500g	-
25	region I (Pv01: 5933703..6297061)	25	PHAVU_001G054600g	-
26	region II (Pv04: 43850011..44050011)	1	PHAVU_004G156400g	-
27	region II (Pv04: 43850011..44050011)	2	PHAVU_004G156500g	-
28	region II (Pv04: 43850011..44050011)	3	PHAVU_004G156600g	-
29	region II (Pv04: 43850011..44050011)	4	PHAVU_004G156700g	-
30	region II (Pv04: 43850011..44050011)	5	PHAVU_004G156800g	-
31	region II (Pv04: 43850011..44050011)	6	PHAVU_004G156900g	-
32	region II (Pv04: 43850011..44050011)	7	PHAVU_004G157000g	-
33	region II (Pv04: 43850011..44050011)	8	PHAVU_004G157100g	-
34	region II (Pv04: 43850011..44050011)	9	PHAVU_004G157200g	-
35	region II (Pv04: 43850011..44050011)	10	PHAVU_004G157300g	-
36	region II (Pv04: 43850011..44050011)	11	PHAVU_004G157400g	-
37	region II (Pv04: 43850011..44050011)	12	PHAVU_004G157500g	-
38	region II (Pv04: 43850011..44050011)	13	PHAVU_004G157600g	-
39	region II (Pv04: 43850011..44050011)	14	PHAVU_004G157700g	-
40	region II (Pv04: 43850011..44050011)	15	PHAVU_004G157800g	-
41	region II (Pv04: 43850011..44050011)	16	PHAVU_004G157900g	-
42	region II (Pv04: 43850011..44050011)	17	PHAVU_004G158000g	-
43	region II (Pv04: 43850011..44050011)	18	PHAVU_004G158100g	-
44	region II (Pv04: 43850011..44050011)	19	PHAVU_004G158200g	-
45	region II (Pv04: 43850011..44050011)	20	DLEC2	-
46	region II (Pv04: 43850011..44050011)	21	PHAVU_004G158400g	-
47	region II (Pv04: 43850011..44050011)	22	PHAVU_004G158500g	-
48	region II (Pv04: 43850011..44050011)	23	PHAVU_004G158600g	-
49	region II (Pv04: 43850011..44050011)	24	PHAVU_004G158700g	-
50	region II (Pv04: 43850011..44050011)	25	PHAVU_004G158800g	-
51	region III (Pv07: 4655652..4855652)	1	PHAVU_007G056200g	-
52	region III (Pv07: 4655652..4855652)	2	PHAVU_007G056300g	-
53	region III (Pv07: 4655652..4855652)	3	PHAVU_007G056400g	-
54	region III (Pv07: 4655652..4855652)	4	PHAVU_007G056500g	-
55	region III (Pv07: 4655652..4855652)	5	PHAVU_007G056600g	-
56	region III (Pv07: 4655652..4855652)	6	PHAVU_007G056700g	-
57	region III (Pv07: 4655652..4855652)	7	PHAVU_007G056800g	-
58	region III (Pv07: 4655652..4855652)	8	PHAVU_007G056900g	-
59	region III (Pv07: 4655652..4855652)	9	PHAVU_007G057000g	-
60	region III (Pv07: 4655652..4855652)	10	PHAVU_007G057100g	-
61	region III (Pv07: 4655652..4855652)	11	PHAVU_007G057200g	-
62	region III (Pv07: 4655652..4855652)	12	PHAVU_007G057300g	Mesoamerican / Andean
63	region III (Pv07: 4655652..4855652)	13	PHAVU_007G057400g	-
64	region III (Pv07: 4655652..4855652)	14	PHAVU_007G057500g	-
65	region III (Pv07: 4655652..4855652)	15	PHAVU_007G057600g	-
66	region III (Pv07: 4655652..4855652)	16	PHAVU_007G057700g	-
67	region III (Pv07: 4655652..4855652)	17	PHAVU_007G057800g	Mesoamerican
68	region III (Pv07: 4655652..4855652)	18	PHAVU_007G057900g	Mesoamerican
69	region III (Pv07: 4655652..4855652)	19	PHAVU_007G058000g	-
70	region III (Pv07: 4655652..4855652)	20	PHAVU_007G058100g	Mesoamerican
71	region III (Pv07: 4655652..4855652)	21	PHAVU_007G058200g	Mesoamerican
72	region III (Pv07: 4655652..4855652)	22	PHAVU_007G058300g	-
73	region IV (Pv07: 5656712..5987308)	1	PHAVU_007G064300g	-
74	region IV (Pv07: 5656712..5987308)	2	PHAVU_007G064400g	-
75	region IV (Pv07: 5656712..5987308)	3	PHAVU_007G064500g	-
76	region IV (Pv07: 5656712..5987308)	4	PHAVU_007G064600g	-
77	region IV (Pv07: 5656712..5987308)	5	PHAVU_007G064700g	-
78	region IV (Pv07: 5656712..5987308)	6	PHAVU_007G064800g	Mesoamerican
79	region IV (Pv07: 5656712..5987308)	7	PHAVU_007G064900g	-
80	region IV (Pv07: 5656712..5987308)	8	PHAVU_007G065000g	-
81	region IV (Pv07: 5656712..5987308)	9	PHAVU_007G0651000g	-
82	region IV (Pv07: 5656712..5987308)	10	PHAVU_007G0651001g	-
83	region IV (Pv07: 5656712..5987308)	11	PHAVU_007G065200g	-
84	region IV (Pv07: 5656712..5987308)	12	PHAVU_007G065300g	-
85	region IV (Pv07: 5656712..5987308)	13	PHAVU_007G065400g	-
86	region IV (Pv07: 5656712..5987308)	14	PHAVU_007G065500g	-
87	region IV (Pv07: 5656712..5987308)	15	PHAVU_007G065600g	Mesoamerican / Andean
88	region IV (Pv07: 5656712..5987308)	16	PHAVU_007G065700g	-
89	region IV (Pv07: 5656712..5987308)	17	PHAVU_007G065800g	Mesoamerican
90	region IV (Pv07: 5656712..5987308)	18	PHAVU_007G065900g	-
91	region IV (Pv07: 5656712..5987308)	19	PHAVU_007G066000g	Mesoamerican
92	region IV (Pv07: 5656712..5987308)	20	PHAVU_007G066100g	-
93	region IV (Pv07: 5656712..5987308)	21	PHAVU_007G066200g	-
94	region IV (Pv07: 5656712..5987308)	22	PHAVU_007G066300g	-
95	region IV (Pv07: 5656712..5987308)	23	PHAVU_007G066400g	Mesoamerican
96	region IV (Pv07: 5656712..5987308)	24	PHAVU_007G066500g	-
97	region IV (Pv07: 5656712..5987308)	25	PHAVU_007G066600g	-
98	region IV (Pv07: 5656712..5987308)	26	PHAVU_007G066700g	-
99	region IV (Pv07: 5656712..5987308)	27	PHAVU_007G066800g	Mesoamerican
100	region V (Pv08: 4245326..4966955)	1	PHAVU_008G048000g	-
101	region V (Pv08: 4245326..4966955)	2	PHAVU_008G0481000g	-
102	region V (Pv08: 4245326..4966955)	3	PHAVU_008G0481001g	-
103	region V (Pv08: 4245326..4966955)	4	PHAVU_008G048200g	-
104	region V (Pv08: 4245326..4966955)	5	PHAVU_008G048300g	-
105	region V (Pv08: 4245326..4966955)	6	PHAVU_008G048400g	-
106	region V (Pv08: 4245326..4966955)	7	PHAVU_008G048500g	Andean
107	region V (Pv08: 4245326..4966955)	8	PHAVU_008G048600g	-
108	region V (Pv08: 4245326..4966955)	9	PHAVU_008G048700g	-
109	region V (Pv08: 4245326..4966955)	10	PHAVU_008G048800g	-
110	region V (Pv08: 4245326..4966955)	11	PHAVU_008G048900g	-
111	region V (Pv08: 4245326..4966955)	12	PHAVU_008G049000g	-
112	region V (Pv08: 4245326..4966955)	13	PHAVU_008G049100g	-
113	region V (Pv08: 4245326..4966955)	14	PHAVU_008G049200g	-
114	region V (Pv08: 4245326..4966955)	15	PHAVU_008G049300g	-
115	region V (Pv08: 4245326..4966955)	16	PHAVU_008G049400g	-
116	region V (Pv08: 4245326..4966955)	17	PHAVU_008G049500g	-
117	region V (Pv08: 4245326..4966955)	18	PHAVU_008G049600g	-
118	region V (Pv08: 4245326..4966955)	19	PHAVU_008G049700g	-
119	region V (Pv08: 4245326..4966955)	20	PHAVU_008G049800g	-
120	region V (Pv08: 4245326..4966955)	21	PHAVU_008G049900g	-
121	region V (Pv08: 4245326..4966955)	22	PHAVU_008G050000g	-
122	region V (Pv08: 4245326..4966955)	23	PHAVU_008G050100g	-
123	region V (Pv08: 4245326..4966955)	24	PHAVU_008G050200g	-
124	region V (Pv08: 4245326..4966955)	25	PHAVU_008G050300g	-
125	region V (Pv08: 4245326..4966955)	26	PHAVU_008G050400g	-
126	region V (Pv08: 4245326..4966955)	27	PHAVU_008G050500g	-
127	region V (Pv08: 4245326..4966955)	28	PHAVU_008G050600g	-
128	region V (Pv08: 4245326..4966955)	29	PHAVU_008G050700g	-
129	region V (Pv08: 4245326..4966955)	30	PHAVU_008G050800g	-
130	region V (Pv08: 4245326..4966955)	31	PHAVU_008G050900g	-
131	region V (Pv08: 4245326..4966955)	32	PHAVU_008G051000g	-
132	region V (Pv08: 4245326..4966955)	33	PHAVU_008G051100g	-
133	region V (Pv08: 4245326..4966955)	34	PHAVU_008G051200g	-
134	region V (Pv08: 4245326..4966955)	35	PHAVU_008G051300g	-
135	region V (Pv08: 4245326..4966955)	36	PHAVU_008G051400g	-
136	region V (Pv08: 4245326..4966955)	37	PHAVU_008G051500g	-
137	region V (Pv08: 4245326..4966955)	38	PHAVU_008G051600g	-
138	region V (Pv08: 4245326..4966955)	39	PHAVU_008G051700g	-
139	region V (Pv08: 4245326..4966955)	40	PHAVU_008G051800g	-
140	region V (Pv08: 4245326..4966955)	41	PHAVU_008G051900g	Andean
141	region V (Pv08: 4245326..4966955)	42	PHAVU_008G052000g	-
142	region V (Pv08: 4245326..4966955)	43	PHAVU_008G052100g	-
143	region V (Pv08: 4245326..4966955)	44	PHAVU_008G052200g	-
144	region V (Pv08: 4245326..4966955)	45	PHAVU_008G052300g	-
145	region V (Pv08: 4245326..4966955)	46	PHAVU_008G052400g	-
146	region V (Pv08: 4245326..4966955)	47	PHAVU_008G052500g	-
147	region V (Pv08: 4245326..4966955)	48	PHAVU_008G052600g	-
148	region V (Pv08: 4245326..4966955)	49	PHAVU_008G052700g	-
149	region V (Pv08: 4245326..4966955)	50	PHAVU_008G052800g	Mesoamerican
150	region V (Pv08: 4245326..4966955)	51	PHAVU_008G052900g	-
151	region V (Pv08: 4245326..4966955)	52	PHAVU_008G053000g	-
152	region V (Pv08: 4245326..4966955)	53	PHAVU_008G053100g	-
153	region V (Pv08: 4245326..4966955)	54	PHAVU_008G053200g	Andean
154	region V (Pv08: 4245326..4966955)	55	PHAVU_008G053300g	-
155	region V (Pv08: 4245326..4966955)	56	PHAVU_008G053400g	-
156	region V (Pv08: 4245326..4966955)	57	PHAVU_008G053500g	-
157	region V (Pv08: 4245326..4966955)	58	PHAVU_008G053600g	-
158	region V (Pv08: 4245326..4966955)	59	PHAVU_008G053700g	Mesoamerican
159	region V (Pv08: 4245326..4966955)	60	PHAVU_008G053800g	-
160	region V (Pv08: 4245326..4966955)	61	PHAVU_008G053900g	Mesoamerican
161	region V (Pv08: 4245326..4966955)	62	PHAVU_008G054000g	-
162	region V (Pv08: 4245326..4966955)	63	PHAVU_008G054100g	-
163	region V (Pv08: 4245326..4966955)	64	PHAVU_008G054200g	-
164	region V (Pv08: 4245326..4966955)	65	PHAVU_008G054300g	-
165	region V (Pv08: 4245326..4966955)	66	PHAVU_008G054400g	-
166	region V (Pv08: 4245326..4966955)	67	PHAVU_008G054500g	Andean
167	region V (Pv08: 4245326..4966955)	68	PHAVU_008G054600g	Mesoamerican
168	region V (Pv08: 4245326..4966955)	69	PHAVU_008G054700g	-
169	region V (Pv08: 4245326..4966955)	70	PHAVU_008G054800g	-
170	region V (Pv08: 4245326..4966955)	71	PHAVU_008G054900g	-
171	region V (Pv08: 4245326..4966955)	72	PHAVU_008G0550000g	-
172	region V (Pv08: 4245326..4966955)	73	PHAVU_008G0550001g	-
173	region V (Pv08: 4245326..4966955)	74	PHAVU_008G055100g	Mesoamerican
174	region V (Pv08: 4245326..4966955)	75	PHAVU_008G055200g	-
175	region V (Pv08: 4245326..4966955)	76	PHAVU_008G055300g	-
176	region V (Pv08: 4245326..4966955)	77	PHAVU_008G055400g	-
177	region VI (Pv09: 11895387..12907237)	1	PHAVU_009G071200g	-
178	region VI (Pv09: 11895387..12907237)	2	PHAVU_009G071300g	-
179	region VI (Pv09: 11895387..12907237)	3	PHAVU_009G071400g	-
180	region VI (Pv09: 11895387..12907237)	4	PHAVU_009G071500g	-
181	region VI (Pv09: 11895387..12907237)	5	PHAVU_009G071600g	-
182	region VI (Pv09: 11895387..12907237)	6	PHAVU_009G071700g	Mesoamerican
183	region VI (Pv09: 11895387..12907237)	7	PHAVU_009G071800g	Mesoamerican
184	region VI (Pv09: 11895387..12907237)	8	PHAVU_009G071900g	-
185	region VI (Pv09: 11895387..12907237)	9	PHAVU_009G072000g	Mesoamerican
186	region VI (Pv09: 11895387..12907237)	10	PHAVU_009G072100g	Mesoamerican
187	region VI (Pv09: 11895387..12907237)	11	PHAVU_009G072200g	Mesoamerican
188	region VI (Pv09: 11895387..12907237)	12	PHAVU_009G0723001g	-
189	region VI (Pv09: 11895387..12907237)	13	PHAVU_009G072400g	-
190	region VI (Pv09: 11895387..12907237)	14	PHAVU_009G072500g	-
191	region VI (Pv09: 11895387..12907237)	15	PHAVU_009G072600g	-
192	region VI (Pv09: 11895387..12907237)	16	PHAVU_009G072700g	Mesoamerican
193	region VI (Pv09: 11895387..12907237)	17	PHAVU_009G072800g	-
194	region VI (Pv09: 11895387..12907237)	18	PHAVU_009G072900g	-
195	region VI (Pv09: 11895387..12907237)	19	PHAVU_009G073000g	Mesoamerican
196	region VI (Pv09: 11895387..12907237)	20	PHAVU_009G073100g	Mesoamerican
197	region VI (Pv09: 11895387..12907237)	21	PHAVU_009G073200g	-
198	region VI (Pv09: 11895387..12907237)	22	PHAVU_009G073300g	-
199	region VI (Pv09: 11895387..12907237)	23	PHAVU_009G073400g	-
200	region VI (Pv09: 11895387..12907237)	24	PHAVU_009G073500g	Mesoamerican
201	region VI (Pv09: 11895387..12907237)	25	PHAVU_009G073600g	-
202	region VI (Pv09: 11895387..12907237)	26	PHAVU_009G073700g	-
203	region VI (Pv09: 11895387..12907237)	27	PHAVU_009G073800g	-
204	region VI (Pv09: 11895387..12907237)	28	PHAVU_009G073900g	Mesoamerican
205	region VI (Pv09: 11895387..12907237)	29	PHAVU_009G074000g	-
206	region VI (Pv09: 11895387..12907237)	30	PHAVU_009G074100g	Mesoamerican
207	region VI (Pv09: 11895387..12907237)	31	PHAVU_009G074200g	-
208	region VI (Pv09: 11895387..12907237)	32	PHAVU_009G074300g	-
209	region VI (Pv09: 11895387..12907237)	33	PHAVU_009G074400g	Mesoamerican
210	region VI (Pv09: 11895387..12907237)	34	PHAVU_009G074500g	-
211	region VI (Pv09: 11895387..12907237)	35	PHAVU_009G074600g	-
212	region VI (Pv09: 11895387..12907237)	36	PHAVU_009G074700g	Mesoamerican
213	region VI (Pv09: 11895387..12907237)	37	PHAVU_009G074800g	-
214	region VI (Pv09: 11895387..12907237)	38	PHAVU_009G074900g	-
215	region VI (Pv09: 11895387..12907237)	39	PHAVU_009G075000g	Mesoamerican
216	region VI (Pv09: 11895387..12907237)	40	PHAVU_009G075100g	-
217	region VI (Pv09: 11895387..12907237)	41	PHAVU_009G075200g	-
218	region VI (Pv09: 11895387..12907237)	42	PHAVU_009G0753000g	-
219	region VI (Pv09: 11895387..12907237)	43	PHAVU_009G0753001g	-
220	region VI (Pv09: 11895387..12907237)	44	PHAVU_009G075400g	-
221	region VI (Pv09: 11895387..12907237)	45	PHAVU_009G075500g	Mesoamerican
222	region VI (Pv09: 11895387..12907237)	46	PHAVU_009G075600g	-
223	region VI (Pv09: 11895387..12907237)	47	PHAVU_009G075700g	Mesoamerican
224	region VI (Pv09: 11895387..12907237)	48	PHAVU_009G075800g	-
225	region VI (Pv09: 11895387..12907237)	49	PHAVU_009G075900g	-
226	region VI (Pv09: 11895387..12907237)	50	PHAVU_009G076000g	Mesoamerican
227	region VI (Pv09: 11895387..12907237)	51	PHAVU_009G076100g	-
228	region VI (Pv09: 11895387..12907237)	52	PHAVU_009G076200g	-
229	region VI (Pv09: 11895387..12907237)	53	PHAVU_009G076300g	-
230	region VI (Pv09: 11895387..12907237)	54	PHAVU_009G076400g	-
231	region VI (Pv09: 11895387..12907237)	55	PHAVU_009G076500g	Mesoamerican
232	region VI (Pv09: 11895387..12907237)	56	PHAVU_009G076600g	Mesoamerican
233	region VI (Pv09: 11895387..12907237)	57	PHAVU_009G076700g	-
234	region VI (Pv09: 11895387..12907237)	58	PHAVU_009G076800g	-
235	region VI (Pv09: 11895387..12907237)	59	PHAVU_009G076900g	Mesoamerican
236	region VI (Pv09: 11895387..12907237)	60	PHAVU_009G077000g	Mesoamerican
237	region VI (Pv09: 11895387..12907237)	61	PHAVU_009G077100g	Mesoamerican
238	region VI (Pv09: 11895387..12907237)	62	PHAVU_009G077200g	Mesoamerican
239	region VI (Pv09: 11895387..12907237)	63	PHAVU_009G077300g	Mesoamerican
240	region VI (Pv09: 11895387..12907237)	64	PHAVU_009G077400g	Mesoamerican
241	region VI (Pv09: 11895387..12907237)	65	PHAVU_009G077500g	Mesoamerican
242	region VI (Pv09: 11895387..12907237)	66	PHAVU_009G077600g	-
243	region VI (Pv09: 11895387..12907237)	67	PHAVU_009G077700g	Mesoamerican
244	region VI (Pv09: 11895387..12907237)	68	PHAVU_009G077800g	-
245	region VI (Pv09: 11895387..12907237)	69	PHAVU_009G077900g	-
246	region VI (Pv09: 11895387..12907237)	70	PHAVU_009G078000g	-
247	region VI (Pv09: 11895387..12907237)	71	PHAVU_009G078100g	Mesoamerican
248	region VI (Pv09: 11895387..12907237)	72	PHAVU_009G078200g	-
249	region VI (Pv09: 11895387..12907237)	73	PHAVU_009G078300g	-
250	region VI (Pv09: 11895387..12907237)	74	PHAVU_009G078400g	Mesoamerican
251	region VI (Pv09: 11895387..12907237)	75	PHAVU_009G078500g	Mesoamerican
252	region VI (Pv09: 11895387..12907237)	76	PHAVU_009G078600g	-
253	region VI (Pv09: 11895387..12907237)	77	PHAVU_009G078700g	Mesoamerican
254	region VI (Pv09: 11895387..12907237)	78	PHAVU_009G078800g	Andean
255	region VI (Pv09: 11895387..12907237)	79	PHAVU_009G078900g	Andean
256	region VI (Pv09: 11895387..12907237)	80	PHAVU_009G079000g	Mesoamerican
257	region VI (Pv09: 11895387..12907237)	81	PHAVU_009G079100g	-
258	region VI (Pv09: 11895387..12907237)	82	PHAVU_009G079200g	Mesoamerican
259	region VI (Pv09: 11895387..12907237)	83	PHAVU_009G0793000g	-
260	region VI (Pv09: 11895387..12907237)	84	PHAVU_009G0793001g	-
261	region VI (Pv09: 11895387..12907237)	85	PHAVU_009G079400g	-
262	region VI (Pv09: 11895387..12907237)	86	PHAVU_009G079500g	-
263	region VI (Pv09: 11895387..12907237)	87	PHAVU_009G079600g	-
264	region VI (Pv09: 11895387..12907237)	88	PHAVU_009G079700g	-
265	region VI (Pv09: 11895387..12907237)	89	PHAVU_009G079800g	Mesoamerican
266	region VI (Pv09: 11895387..12907237)	90	PHAVU_009G079900g	Mesoamerican
267	region VII (Pv09: 13680397..14078576)	1	PHAVU_009G087600g	-
268	region VII (Pv09: 13680397..14078576)	2	PHAVU_009G087700g	-
269	region VII (Pv09: 13680397..14078576)	3	PHAVU_009G087800g	-
270	region VII (Pv09: 13680397..14078576)	4	PHAVU_009G087900g	-
271	region VII (Pv09: 13680397..14078576)	5	PHAVU_009G088000g	-
272	region VII (Pv09: 13680397..14078576)	6	PHAVU_009G088100g	-
273	region VII (Pv09: 13680397..14078576)	7	PHAVU_009G088200g	Mesoamerican
274	region VII (Pv09: 13680397..14078576)	8	PHAVU_009G088300g	-
275	region VII (Pv09: 13680397..14078576)	9	PHAVU_009G088400g	-
276	region VII (Pv09: 13680397..14078576)	10	PHAVU_009G088500g	-
277	region VII (Pv09: 13680397..14078576)	11	PHAVU_009G088600g	Mesoamerican
278	region VII (Pv09: 13680397..14078576)	12	PHAVU_009G088700g	-
279	region VII (Pv09: 13680397..14078576)	13	PHAVU_009G088800g	Mesoamerican
280	region VII (Pv09: 13680397..14078576)	14	PHAVU_009G0889000g	Mesoamerican
281	region VII (Pv09: 13680397..14078576)	15	PHAVU_009G0889001g	-
282	region VII (Pv09: 13680397..14078576)	16	PHAVU_009G089000g	-
283	region VII (Pv09: 13680397..14078576)	17	PHAVU_009G089100g	-
284	region VII (Pv09: 13680397..14078576)	18	PHAVU_009G089200g	-
285	region VII (Pv09: 13680397..14078576)	19	PHAVU_009G089300g	-
286	region VII (Pv09: 13680397..14078576)	20	PHAVU_009G089400g	-
287	region VII (Pv09: 13680397..14078576)	21	PHAVU_009G089500g	-
288	region VII (Pv09: 13680397..14078576)	22	PHAVU_009G089600g	-
289	region VII (Pv09: 13680397..14078576)	23	PHAVU_009G089700g	-
290	region VII (Pv09: 13680397..14078576)	24	PHAVU_009G089800g	Andean
291	region VII (Pv09: 13680397..14078576)	25	PHAVU_009G089900g	-
292	region VII (Pv09: 13680397..14078576)	26	PHAVU_009G090000g	-
293	region VII (Pv09: 13680397..14078576)	27	PHAVU_009G090100g	-
294	region VII (Pv09: 13680397..14078576)	28	PHAVU_009G090200g	-
295	region VII (Pv09: 13680397..14078576)	29	PHAVU_009G090300g	-
296	region VII (Pv09: 13680397..14078576)	30	PHAVU_009G090400g	-
297	region VII (Pv09: 13680397..14078576)	31	PHAVU_009G090500g	-
298	region VII (Pv09: 13680397..14078576)	32	PHAVU_009G090600g	-
299	region VII (Pv09: 13680397..14078576)	33	PHAVU_009G090700g	-
300	region VII (Pv09: 13680397..14078576)	34	PHAVU_009G090800g	-
301	region VIII (Pv09: 20352212..20552212)	1	PHAVU_009G1385000g	-
302	region VIII (Pv09: 20352212..20552212)	2	PHAVU_009G1385001g	-
303	region VIII (Pv09: 20352212..20552212)	3	PHAVU_009G138600g	-
304	region VIII (Pv09: 20352212..20552212)	4	PHAVU_009G138700g	Mesoamerican
305	region VIII (Pv09: 20352212..20552212)	5	PHAVU_009G138800g	-
306	region VIII (Pv09: 20352212..20552212)	6	PHAVU_009G138900g	-
307	region VIII (Pv09: 20352212..20552212)	7	PHAVU_009G139000g	Mesoamerican
308	region VIII (Pv09: 20352212..20552212)	8	PHAVU_009G139100g	Mesoamerican / Andean
309	region VIII (Pv09: 20352212..20552212)	9	PHAVU_009G139200g	Mesoamerican
310	region VIII (Pv09: 20352212..20552212)	10	PHAVU_009G139300g	-
311	region VIII (Pv09: 20352212..20552212)	11	PHAVU_009G139400g	-
312	region VIII (Pv09: 20352212..20552212)	12	PHAVU_009G139500g	Mesoamerican
313	region VIII (Pv09: 20352212..20552212)	13	PHAVU_009G139600g	-
314	region VIII (Pv09: 20352212..20552212)	14	PHAVU_009G139700g	Andean
315	region VIII (Pv09: 20352212..20552212)	15	PHAVU_009G139800g	-
316	region VIII (Pv09: 20352212..20552212)	16	PHAVU_009G139900g	-
317	region VIII (Pv09: 20352212..20552212)	17	PHAVU_009G140000g	Mesoamerican
318	region VIII (Pv09: 20352212..20552212)	18	PHAVU_009G140100g	Mesoamerican
